# Supplementary material for: The Impact of 51 Risk Factors on Life Expectancy in Canada: Findings from a New Risk Prediction Model Based on Data from the Global Burden of Disease Study
Source: Int J Environ Res Public Health. 2022 Jul 23;19(15):8958. doi: 10.3390/ijerph19158958 (PMC9332720; doi:10.3390/ijerph19158958)
Supplement: Supplementary file 1 [file ijerph-19-08958-s001.zip]

Archive with 1 entries (1 files):
- ijerph-1711334-supplementary.pdf
